# Supplementary material for: The Psychological Dimensions of Dieting: A Two-Phase Study on Body Appreciation, Nutritional Awareness and Mental Well-Being
Source: Nutrients. 2026 Apr 29;18(9):1405. doi: 10.3390/nu18091405 (PMC13165020; doi:10.3390/nu18091405)
Supplement: Supplementary file 1 [file nutrients-18-01405-s001.zip]

Archive with 1 entries (1 files):
- nutrients-4241739-SI.pdf
